# Supplementary material for: Indigenous Australian household structure: a simple data collection tool and implications for close contact transmission of communicable diseases
Source: PeerJ. 2017 Oct 26;5:e3958. doi: 10.7717/peerj.3958 (PMC5660877; doi:10.7717/peerj.3958)
Supplement: Supplemental Information 1 — R code for figures and analysis [file peerj-05-3958-s001.r]

# required packages
pacman::p_load(dplyr,RColorBrewer,psych,ggplot2,reshape2,deSolve,nleqslv,cowplot)

ABC_C<-read.csv("/Users/tvino/Documents/PhD/Analysis/ABC_Household_Analysis/PeerJ/FINAL/Codes/ABC_household_raw_de-identified.csv",header=T)

# Figure 3 - Household size distributions
#To create the Bar chart for Household size with Age Category classification with A,C,B proportion
#Creating the proportion
ABC_C["Prop_A"]<-ABC_C$all_adult/ABC_C$overall_no
ABC_C["Prop_C"]<-ABC_C$all_child/ABC_C$overall_no
ABC_C["Prop_B"]<-ABC_C$all_baby/ABC_C$overall_no
#View(ABC_C)
ABC_C_Selected<-subset(ABC_C,select = c("overall_no","rem_urb","Prop_A","Prop_C","Prop_B"))
#View(ABC_C_Selected)

Remote_Sel<-ABC_C_Selected[which(ABC_C$rem_urb=="ABC remote"),]
Urban_Sel<-ABC_C_Selected[which(ABC_C$rem_urb=="ABC urban"),]

#To melt, removing the urban/remote variables
Remote_Sel2<-subset(Remote_Sel,select = c("overall_no","Prop_A","Prop_C","Prop_B"))
Urban_Sel2<-subset(Urban_Sel,select = c("overall_no","Prop_A","Prop_C","Prop_B"))
#View(Remote_Sel2)

Remote_Sel2.m <- melt(Remote_Sel2,id.vars = "overall_no")
Urban_Sel2.m <- melt(Urban_Sel2,id.vars = "overall_no")
#View(Remote_Sel2.m)

#To add the urban/remote in same axis
Remote_Sel2.m["rem_urb"]<-"Remote"
Urban_Sel2.m["rem_urb"]<-"Urban"

Merged_Rem_Urb <- rbind(Remote_Sel2.m, Urban_Sel2.m)
#View(Merged_Rem_Urb)

# Renaming the colum names and variable names
Merged_Rem_Urb<-rename(Merged_Rem_Urb, Household_Size=overall_no,Proportion_of_Age_Category=variable, Count=value)

Merged_Rem_Urb$Proportion_of_Age_Category <- as.character(Merged_Rem_Urb$Proportion_of_Age_Category)
Merged_Rem_Urb$Proportion_of_Age_Category[Merged_Rem_Urb$Proportion_of_Age_Category == "Prop_A"] <- "Adult"
Merged_Rem_Urb$Proportion_of_Age_Category[Merged_Rem_Urb$Proportion_of_Age_Category == "Prop_C"] <- "Child"
Merged_Rem_Urb$Proportion_of_Age_Category[Merged_Rem_Urb$Proportion_of_Age_Category == "Prop_B"] <- "Baby"

Merged_Rem_Urb$Proportion_of_Age_Category<-as.factor(Merged_Rem_Urb$Proportion_of_Age_Category)

#View(Merged_Rem_Urb)
Merged_Rem_Urb$Proportion_of_Age_Category<- factor(Merged_Rem_Urb$Proportion_of_Age_Category, levels = c("Baby", "Child", "Adult"))

#renaming column values to match variables written in paper
Merged_Rem_Urb$Proportion_of_Age_Category<-as.character(Merged_Rem_Urb$Proportion_of_Age_Category)
Merged_Rem_Urb[Merged_Rem_Urb=="Child"]<-"School aged Child"
Merged_Rem_Urb[Merged_Rem_Urb=="Baby"]<-"Pre-school aged Child"
Merged_Rem_Urb$Proportion_of_Age_Category<- factor(Merged_Rem_Urb$Proportion_of_Age_Category, levels = c("Pre-school aged Child", "School aged Child", "Adult"))

#Seperate graphs to label as A, B and then combine
Remote<-Merged_Rem_Urb[Merged_Rem_Urb$rem_urb == 'Remote',]
Urban<-Merged_Rem_Urb[Merged_Rem_Urb$rem_urb == 'Urban',]

Remote_p<- ggplot(Remote, aes(x = Household_Size, y = Count, fill=Proportion_of_Age_Category)) + 
         geom_bar(stat='identity') +
         #facet_grid(. ~rem_urb ) +
         scale_fill_brewer(palette = "Set1") +
         theme_bw(base_size = 17) +
         theme(panel.grid.major = element_blank(),panel.grid.minor = element_blank()) +
         labs(list( x = "Household Size", y = "Count",fill= "Age Category")) +xlim(0,25)+ylim(0,27)

Urban_p<- ggplot(Urban, aes(x = Household_Size, y = Count, fill=Proportion_of_Age_Category)) + 
          geom_bar(stat='identity') +
          #facet_grid(. ~rem_urb ) +
          scale_fill_brewer(palette = "Set1") +
          theme_bw(base_size = 17) +
          theme(panel.grid.major = element_blank(),panel.grid.minor = element_blank()) +
          labs(list( x = "Household Size", y = "Count",fill= "Age Category")) + xlim(0,25)+ylim(0,27)

Urban_p
#To combine (using package cowplot)
plot_grid(Remote_p + theme(legend.position = 'none'), 
          Urban_p + theme(legend.position = 'none'), 
          get_legend(Remote_p), 
          labels = c('A', 'B'), label_size=25,
          nrow=1,  rel_widths = c(1, 1, 0.45))
ggsave(filename="/Users/tvino/Documents/PhD/Analysis/ABC_Household_Analysis/PeerJ/Final/Revised_Main/Figure_03.png",  width = 38, height = 20, units = "cm")

# Figure 4 - Room occupancy rates

#renaming the values in Rem_Urb and column names
ABC_C$rem_urb<-as.character(ABC_C$rem_urb)
ABC_C[ABC_C=="ABC remote"]<-"Remote"
ABC_C[ABC_C=="ABC urban"]<-"Urban"

#Reducing some shires as Other
levels(ABC_C$shire)[table(ABC_C$shire) < 10] <- 'Other'

#Apply sorting
ABC_C$shire <- factor(ABC_C$shire, levels(ABC_C$shire)[order(summary(ABC_C$shire),decreasing = TRUE)])


#Seperate graphs to label as A, B and then combine

Remote_Occupancy<-ABC_C[ABC_C$rem_urb == 'Remote',]
Urban_Occupancy<-ABC_C[ABC_C$rem_urb == 'Urban',]

# Converting No.of.Rooms.in.a.house.hold to factor
ABC_C$No.of.Rooms.in.a.house.hold<-as.factor(ABC_C$No.of.Rooms.in.a.house.hold)
Remote_Occupancy$No.of.Rooms.in.a.house.hold<-as.factor(Remote_Occupancy$No.of.Rooms.in.a.house.hold)
Urban_Occupancy$No.of.Rooms.in.a.house.hold<-as.factor(Urban_Occupancy$No.of.Rooms.in.a.house.hold)

Remote_O_p<-ggplot(Remote_Occupancy, aes(No.of.Rooms.in.a.house.hold,Average.no.of.ppl.in.a.room)) + 
            geom_violin(fill="grey87",colour="white",scale="count") + 
            theme_bw(base_size = 17) +
            theme(panel.grid.major = element_blank(),panel.grid.minor = element_blank())+
            geom_jitter(aes(colour=shire),width = 0.25) +
            #facet_grid(. ~rem_urb ) +
            scale_colour_manual(values = c("#e41a1c","#377eb8", "#4daf4a","#984ea3")) +
            labs(list( x = "No of Rooms", y = "Occupancy Rate"))

Urban_O_p<- ggplot(Urban_Occupancy, aes(No.of.Rooms.in.a.house.hold,Average.no.of.ppl.in.a.room)) + 
            geom_violin(fill="grey87",colour="white",scale="count") + 
            theme_bw(base_size = 17) +
            theme(panel.grid.major = element_blank(),panel.grid.minor = element_blank())+
            geom_jitter(aes(colour=shire),width = 0.25) +
            #facet_grid(. ~rem_urb ) +
            scale_colour_manual(values = c("#e41a1c","#984ea3","#ff7f00","#e78ac3")) +
            labs(list( x = "No of Rooms", y = "Occupancy Rate")) + scale_x_discrete(name="No of Rooms", limits = c(1,2,3,4,5))

Combined<-ggplot(ABC_C, aes(No.of.Rooms.in.a.house.hold,Average.no.of.ppl.in.a.room)) + 
          geom_violin(fill="grey87",colour="white",scale="count") + 
          theme_bw(base_size = 17) +
          theme(panel.grid.major = element_blank(),panel.grid.minor = element_blank())+
          geom_jitter(aes(colour=shire),width = 0.25) +
          #facet_grid(. ~rem_urb ) +
          scale_colour_manual(values = c("#e41a1c","#377eb8", "#4daf4a","#984ea3","#ff7f00","#e78ac3")) +
          labs(list( x = "No of Rooms", y = "Occupancy Rate"))+ylim(0,6)

#To combine (using package cowplot)
plot_grid(Remote_O_p + theme(legend.position = 'none'), 
          Urban_O_p + theme(legend.position = 'none'), 
          get_legend(Combined), 
          labels = c('A', 'B'), label_size=25,
          nrow=1,  rel_widths = c(1, 1, 0.28))
ggsave(filename="/Users/tvino/Documents/PhD/Analysis/ABC_Household_Analysis/PeerJ/Final/Revised_Main/Figure_04.png",  width = 35, height = 20, units = "cm")

# Figure 5 - Household contact matrices
# Figure 6 - Household contact matrices – Indigenous and non-Indigenous

# Figure 7 - Proportion of infected population - Indigenous and non-Indigenous

# Calculating Community mixing
Avg_contact<-13.35
Avg_contact_Community<-Avg_contact*0.78
ACC<-round(Avg_contact_Community, digits = 0)

#Other parameters
phi<-0.67 #(Rate of change from Exposure to infected (1.5 days))
gamma<-0.67 # (Rate of change from Infected to Recovered (1.5 days))
q1 <-0.14 #probability of transmission at a contact at HH level
q2 <-0.5 *q1 #probability of transmission at a contact at community level

Ea<-1e-6 # Number of Exposed adults, In this model, I'm assuming only one adult gets exposed
Ec<-1e-6 # Number of Exposed children
Eb<-1e-6 # Number of Exposed babies

# SEIR Model- Indigenous-Remote

#As per ABS Census data from Table builder, Under persons and relationships Age in single years, Melbourne, IREA locations of Northern Territory and section of State/urban centres and localities geography -NT-SOS level classification
#Age proportion of Indigenous people

IRA<-0.77
IRC<-0.14
IRB<-0.09

#From HH contact matrix
C1bb_ir<-0.5
C1bc_ir<-1.7
C1ba_ir<-4.2
C1cb_ir<-1.7
C1cc_ir<-3.4
C1ca_ir<-11.4
C1ab_ir<-4.2
C1ac_ir<-11.4
C1aa_ir<-11.9

S = matrix(c("Sa","Sc","Sb"), nrow = 3, ncol=1)
E = matrix(c("Ea","Ec","Eb"), nrow = 3, ncol=1)
I = matrix(c("Ia","Ic","Ib"), nrow = 3, ncol=1)
R = matrix(c("Ra","Rc","Rb"), nrow = 3, ncol=1)

C1h = matrix (c("C1bb","C1bc","C1ba","C1cb","C1cc","C1ca","C1ab","C1ac","C1aa"), nrow = 3, ncol=3)
C2c = matrix (c("C2bb","C2bc","C2ba","C2cb","C2cc","C2ca","C2ab","C2ac","C2aa"), nrow = 3, ncol=3)

SEIR_MODEL <- function(time, state, parameters) {
  with(as.list(c(state, parameters)), {
    S = matrix(state[1:3], nrow = 3, ncol=1)
    E = matrix(state[4:6], nrow = 3, ncol=1)
    I = matrix(state[7:9], nrow = 3, ncol=1)
    R = matrix(state[10:12], nrow = 3, ncol=1)
    C1h = matrix (c(C1bb,C1bc,C1ba,C1cb,C1cc,C1ca,C1ab,C1ac,C1aa), nrow=3, ncol=3)
    C2c = matrix (c(C2bb,C2bc,C2ba,C2cb,C2cc,C2ca,C2ab,C2ac,C2aa), nrow=3, ncol=3)
    dS <- (-((q1*C1h) %+% (q2*C2c) %*% I)) * as.vector(S)
    dE <-  ((q1*C1h) %+% (q2*C2c) %*% I) * as.vector(S) - phi * E
    dI <-  phi * E - gamma * I
    dR <-  gamma * I
    return(list(c(dS, dE, dI, dR)))
  })
}

init       <- c(Sa=IRA-Ea, Sc=IRC, Sb=IRB, Ea=Ea, Ec=0, Eb=0, Ia=0, Ic=0, Ib=0, Ra=0.0, Rc=0.0, Rb=0.0)
parameters <- c(C1bb=C1bb_ir, C1bc=C1bc_ir, C1ba=C1ba_ir, C1cb=C1cb_ir, C1cc=C1cc_ir, C1ca=C1ca_ir, C1ab=C1ab_ir, C1ac=C1ac_ir, C1aa=C1aa_ir,
                C2bb=IRB*ACC, C2bc=IRC*ACC, C2ba=IRA*ACC, C2cb=IRB*ACC, C2cc=IRC*ACC, C2ca=IRA*ACC, C2ab=IRB*ACC, C2ac=IRC*ACC, C2aa=IRA*ACC, phi=phi,gamma=gamma, q1=q1, q2=q2)
times      <- seq(0, 250, by = 1)

out6 <- ode(y=init, times=times, func=SEIR_MODEL, parms=parameters)
out7 <- as.data.frame(out6)
out7$time <- NULL

#Combining the age proportion in the output
out8<-out7%>%mutate(S=Sa+Sb+Sc)%>%mutate(E=Ea+Eb+Ec)%>%mutate(I=Ia+Ib+Ic)%>%mutate(R=Ra+Rb+Rc)
out_IR<-subset(out8, select=c("S","E","I","R"))

# FINDING R0
C1h = matrix (c(C1bb_ir, C1bc_ir, C1ba_ir, C1cb_ir, C1cc_ir, C1ca_ir,C1ab_ir, C1ac_ir, C1aa_ir), nrow=3, ncol=3)
C2c = matrix (c(IRB*ACC, IRC*ACC, IRA*ACC, IRB*ACC,IRC*ACC,IRA*ACC, IRB*ACC, IRC*ACC, IRA*ACC), nrow=3, ncol=3)
C_COM<-(q1*C1h) + (q2*C2c)
C_COM

#Using next generation matrix

dslnex_IR <- function(x) {
  y <- numeric(3)
  y[1] <- R0_IR[1]*x[1]+ R0_IR[4]*x[2]+R0_IR[7]*(1-x[1]-x[2])-x[3]*x[1]
  y[2] <- R0_IR[2]*x[1]+ R0_IR[5]*x[2]+R0_IR[8]*(1-x[1]-x[2])-x[3]*x[2]
  y[3] <- R0_IR[3]*x[1]+ R0_IR[6]*x[2]+R0_IR[9]*(1-x[1]-x[2])-x[3]*(1-x[1]-x[2])
  y
}
xstart <- c(0.1,0.2,1)
fstart <- dslnex(xstart)
xstart
fstart

nleqslv(xstart, dslnex, control=list(btol=.01))

# SEIR Model- Indigenous-Urban

#As per ABS Census data from Table builder
#Age proportion of Indigenous people
IUA<-0.72
IUC<-0.17
IUB<-0.11

#From HH contact matrix
C1bb_iu<-0.3
C1bc_iu<-0.8
C1ba_iu<-2
C1cb_iu<-0.8
C1cc_iu<-0.5
C1ca_iu<-3
C1ab_iu<-2
C1ac_iu<-3
C1aa_iu<-4.8

S = matrix(c("Sa","Sc","Sb"), nrow = 3, ncol=1)
E = matrix(c("Ea","Ec","Eb"), nrow = 3, ncol=1)
I = matrix(c("Ia","Ic","Ib"), nrow = 3, ncol=1)
R = matrix(c("Ra","Rc","Rb"), nrow = 3, ncol=1)

C1h = matrix (c("C1bb","C1bc","C1ba","C1cb","C1cc","C1ca","C1ab","C1ac","C1aa"), nrow = 3, ncol=3)
C2c = matrix (c("C2bb","C2bc","C2ba","C2cb","C2cc","C2ca","C2ab","C2ac","C2aa"), nrow = 3, ncol=3)

SEIR_MODEL <- function(time, state, parameters) {
  with(as.list(c(state, parameters)), {
    S = matrix(state[1:3], nrow = 3, ncol=1)
    E = matrix(state[4:6], nrow = 3, ncol=1)
    I = matrix(state[7:9], nrow = 3, ncol=1)
    R = matrix(state[10:12], nrow = 3, ncol=1)
    C1h = matrix (c(C1bb,C1bc,C1ba,C1cb,C1cc,C1ca,C1ab,C1ac,C1aa), nrow=3, ncol=3)
    C2c = matrix (c(C2bb,C2bc,C2ba,C2cb,C2cc,C2ca,C2ab,C2ac,C2aa), nrow=3, ncol=3)
    dS <- (-((q1*C1h) %+% (q2*C2c) %*% I)) *as.vector(S)
    dE <-  ((q1*C1h) %+% (q2*C2c) %*% I) *as.vector(S) - phi * E
    dI <-  phi * E - gamma * I
    dR <-  gamma * I
    return(list(c(dS, dE, dI, dR)))
  })
}

init       <- c(Sa=IUA-Ea, Sc=IUC, Sb=IUB, Ea=Ea, Ec=0, Eb=0, Ia=0, Ic=0, Ib=0, Ra=0.0, Rc=0.0, Rb=0.0)
parameters <- c(C1bb=C1bb_iu, C1bc=C1bc_iu, C1ba=C1ba_iu, C1cb=C1cb_iu, C1cc=C1cc_iu, C1ca=C1ca_iu, C1ab=C1ab_iu, C1ac=C1ac_iu, C1aa=C1aa_iu,
                C2bb=IUB*ACC, C2bc=IUC*ACC, C2ba=IUA*ACC, C2cb=IUB*ACC, C2cc=IUC*ACC, C2ca=IUA*ACC, C2ab=IUB*ACC, C2ac=IUC*ACC, C2aa=IUA*ACC, phi=phi,gamma=gamma, q1=q1, q2=q2)
times      <- seq(0, 250, by = 1)


out6 <- ode(y=init, times=times, func=SEIR_MODEL, parms=parameters)
out7 <- as.data.frame(out6)
out7$time <- NULL

#Combining the age proportion in the output
out8<-out7%>%mutate(S=Sa+Sb+Sc)%>%mutate(E=Ea+Eb+Ec)%>%mutate(I=Ia+Ib+Ic)%>%mutate(R=Ra+Rb+Rc)
out_IU<-subset(out8, select=c("S","E","I","R"))

# FINDING R0
C1h = matrix (c(C1bb_iu, C1bc_iu, C1ba_iu, C1cb_iu, C1cc_iu, C1ca_iu,C1ab_iu, C1ac_iu, C1aa_iu), nrow=3, ncol=3)
C2c = matrix (c(IUB*ACC, IUC*ACC, IUA*ACC, IUB*ACC,IUC*ACC,IUA*ACC, IUB*ACC, IUC*ACC, IUA*ACC), nrow=3, ncol=3)
C_COM<-(q1*C1h) + (q2*C2c)
R0_IU<-C_COM/gamma
R0_IU<-round(R0_IU,2)
R0_IU

dslnex_IU <- function(x) {
  y <- numeric(3)
  y[1] <- R0_IU[1]*x[1]+ R0_IU[4]*x[2]+R0_IU[7]*(1-x[1]-x[2])-x[3]*x[1]
  y[2] <- R0_IU[2]*x[1]+ R0_IU[5]*x[2]+R0_IU[8]*(1-x[1]-x[2])-x[3]*x[2]
  y[3] <- R0_IU[3]*x[1]+ R0_IU[6]*x[2]+R0_IU[9]*(1-x[1]-x[2])-x[3]*(1-x[1]-x[2])
  y
}
xstart <- c(0.1,0.2,1)
fstart <- dslnex(xstart)
xstart
fstart

nleqslv(xstart, dslnex_IU, control=list(btol=.01))


# SEIR Model- Indigenous-Whole

IA<-0.75
IC<-0.15
IB<-0.10

#From HH contact matrix
C1bb_i<-0.5
C1bc_i<-1.5
C1ba_i<-3.8
C1cb_i<-1.5
C1cc_i<-2.8
C1ca_i<-10
C1ab_i<-3.8
C1ac_i<-10
C1aa_i<-10.6

S = matrix(c("Sa","Sc","Sb"), nrow = 3, ncol=1)
E = matrix(c("Ea","Ec","Eb"), nrow = 3, ncol=1)
I = matrix(c("Ia","Ic","Ib"), nrow = 3, ncol=1)
R = matrix(c("Ra","Rc","Rb"), nrow = 3, ncol=1)

C1h = matrix (c("C1bb","C1bc","C1ba","C1cb","C1cc","C1ca","C1ab","C1ac","C1aa"), nrow = 3, ncol=3) # Contact matrix of household (Nic created)
C2c = matrix (c("C2bb","C2bc","C2ba","C2cb","C2cc","C2ca","C2ab","C2ac","C2aa"), nrow = 3, ncol=3) # Contact matrix of community

SEIR_MODEL <- function(time, state, parameters) {
  with(as.list(c(state, parameters)), {
    S = matrix(state[1:3], nrow = 3, ncol=1)
    E = matrix(state[4:6], nrow = 3, ncol=1)
    I = matrix(state[7:9], nrow = 3, ncol=1)
    R = matrix(state[10:12], nrow = 3, ncol=1)
    C1h = matrix (c(C1bb,C1bc,C1ba,C1cb,C1cc,C1ca,C1ab,C1ac,C1aa), nrow=3, ncol=3)
    C2c = matrix (c(C2bb,C2bc,C2ba,C2cb,C2cc,C2ca,C2ab,C2ac,C2aa), nrow=3, ncol=3)
    dS <- (-((q1*C1h) %+% (q2*C2c) %*% I)) *as.vector(S)
    dE <-  ((q1*C1h) %+% (q2*C2c) %*% I) *as.vector(S) - phi * E
    dI <-  phi * E - gamma * I
    dR <-  gamma * I
    return(list(c(dS, dE, dI, dR)))
  })
}

init       <- c(Sa=IA-Ea, Sc=IC, Sb=IB, Ea=Ea, Ec=0, Eb=0, Ia=0, Ic=0, Ib=0, Ra=0.0, Rc=0.0, Rb=0.0)
parameters <- c(C1bb=C1bb_i, C1bc=C1bc_i, C1ba=C1ba_i, C1cb=C1cb_i, C1cc=C1cc_i, C1ca=C1ca_i, C1ab=C1ab_i, C1ac=C1ac_i, C1aa=C1aa_i,
                C2bb=IB*ACC, C2bc=IC*ACC, C2ba=IA*ACC, C2cb=IB*ACC, C2cc=IC*ACC, C2ca=IA*ACC, C2ab=IB*ACC, C2ac=IC*ACC, C2aa=IA*ACC, phi=phi,gamma=gamma, q1=q1, q2=q2)
times      <- seq(0, 250, by = 1)


out6 <- ode(y=init, times=times, func=SEIR_MODEL, parms=parameters)
out7 <- as.data.frame(out6)
out7$time <- NULL

#Combining the age proportion in the output
out8<-out7%>%mutate(S=Sa+Sb+Sc)%>%mutate(E=Ea+Eb+Ec)%>%mutate(I=Ia+Ib+Ic)%>%mutate(R=Ra+Rb+Rc)
out_I<-subset(out8, select=c("S","E","I","R"))

# SEIR Model- Non-Indigenous Urban

NIA<-0.80
NIC<-0.12
NIB<-0.08

#From HH contact matrix
C1bb_ni<-0.02
C1bc_ni<-0.06
C1ba_ni<-0.16
C1cb_ni<-0.06
C1cc_ni<-0.23
C1ca_ni<-0.97
C1ab_ni<-0.16
C1ac_ni<-0.97
C1aa_ni<-1.62

S = matrix(c("Sa","Sc","Sb"), nrow = 3, ncol=1)
E = matrix(c("Ea","Ec","Eb"), nrow = 3, ncol=1)
I = matrix(c("Ia","Ic","Ib"), nrow = 3, ncol=1)
R = matrix(c("Ra","Rc","Rb"), nrow = 3, ncol=1)

C1h = matrix (c("C1bb","C1bc","C1ba","C1cb","C1cc","C1ca","C1ab","C1ac","C1aa"), nrow = 3, ncol=3)
C2c = matrix (c("C2bb","C2bc","C2ba","C2cb","C2cc","C2ca","C2ab","C2ac","C2aa"), nrow = 3, ncol=3)

SEIR_MODEL <- function(time, state, parameters) {
  with(as.list(c(state, parameters)), {
    S = matrix(state[1:3], nrow = 3, ncol=1)
    E = matrix(state[4:6], nrow = 3, ncol=1)
    I = matrix(state[7:9], nrow = 3, ncol=1)
    R = matrix(state[10:12], nrow = 3, ncol=1)
    C1h = matrix (c(C1bb,C1bc,C1ba,C1cb,C1cc,C1ca,C1ab,C1ac,C1aa), nrow=3, ncol=3)
    C2c = matrix (c(C2bb,C2bc,C2ba,C2cb,C2cc,C2ca,C2ab,C2ac,C2aa), nrow=3, ncol=3)
    dS <- (-((q1*C1h) %+% (q2*C2c) %*% I)) *as.vector(S)
    dE <-  ((q1*C1h) %+% (q2*C2c) %*% I) *as.vector(S) - phi * E
    dI <-  phi * E - gamma * I
    dR <-  gamma * I
    return(list(c(dS, dE, dI, dR)))
  })
}

init       <- c(Sa=NIA-Ea, Sc=NIC, Sb=NIB, Ea=Ea, Ec=0, Eb=0, Ia=0, Ic=0, Ib=0, Ra=0.0, Rc=0.0, Rb=0.0)
parameters <- c(C1bb=C1bb_ni, C1bc=C1bc_ni, C1ba=C1ba_ni, C1cb=C1cb_ni, C1cc=C1cc_ni, C1ca=C1ca_ni, C1ab=C1ab_ni, C1ac=C1ac_ni, C1aa=C1aa_ni,
                C2bb=NIB*ACC, C2bc=NIC*ACC, C2ba=NIA*ACC, C2cb=NIB*ACC, C2cc=NIC*ACC, C2ca=NIA*ACC, C2ab=NIB*ACC, C2ac=NIC*ACC, C2aa=NIA*ACC, phi=phi,gamma=gamma, q1=q1, q2=q2)
times      <- seq(0, 250, by = 1)


out6 <- ode(y=init, times=times, func=SEIR_MODEL, parms=parameters)
out7 <- as.data.frame(out6)
out7$time <- NULL

#Combining the age proportion in the output
out8<-out7%>%mutate(S=Sa+Sb+Sc)%>%mutate(E=Ea+Eb+Ec)%>%mutate(I=Ia+Ib+Ic)%>%mutate(R=Ra+Rb+Rc)
out_NI<-subset(out8, select=c("S","E","I","R"))

# Combining the "I" of IR,IU and NI, renaming and plotting
out_IR_I<-subset(out_IR, select=c("I"))
out_IR_I<-rename(out_IR_I, "Indigenous-Remote"=I)

out_IU_I<-subset(out_IU, select=c("I"))
out_IU_I<-rename(out_IU_I, "Indigenous-Urban"=I)

out_NI_I<-subset(out_NI, select=c("I"))
out_NI_I<-rename(out_NI_I, "Non-Indigenous"=I)

out_all <- cbind(out_IR_I,out_IU_I,out_NI_I)

matplot(x = times, y = out_all, type = "l", cex.lab = 1.5, cex.axis = 1.5,
        xlab = "Time (days)", ylab = "Proportion Infected", main = "",
        lwd = 2, lty = c(1,2,3), bty = "l", col = c(2))
legend("topright", col = c(2), legend=c("Indigenous-Remote","Indigenous-Urban","Non-Indigenous"), lwd=2,lty =c(1,2,3),bty= "o",box.lty=3,box.lwd=1, box.col="white",cex = 1.5)

# plotting with ggplot
times_f_07 <- as.data.frame(times)
out_all<-as.data.frame(out_all)
out_all_time<-cbind(times_f_07,out_all)
# Melt the data to long format
out_all_time_melt <- melt(out_all_time, id="times")
#rename the titles
out_all_time_melt<-rename(out_all_time_melt, "Population"=variable, "Infected_proportion"=value)

ggplot(out_all_time_melt,
       aes(x=times, y=Infected_proportion, lty=Population)) +
       geom_line(col="red") +
       scale_linetype_manual(values=c("solid","dashed", "dotdash"))+
       labs(list( x = "Time (days)", y = "Proportion Infected"))+ylim(0,0.15) +
       theme_bw(base_size = 17)+
       theme(panel.grid.major = element_blank(),panel.grid.minor = element_blank())

ggsave(filename="/Users/tvino/Documents/PhD/Analysis/ABC_Household_Analysis/PeerJ/Final/Revised_Main/Figure_07.png",  width = 35, height = 20, units = "cm")

# FINDING R0
C1h = matrix (c(C1bb_ni, C1bc_ni, C1ba_ni, C1cb_ni, C1cc_ni, C1ca_ni,C1ab_ni, C1ac_ni, C1aa_ni), nrow=3, ncol=3)
C2c = matrix (c(NIB*ACC, NIC*ACC, NIA*ACC, NIB*ACC, NIC*ACC, NIA*ACC, NIB*ACC, NIC*ACC, NIA*ACC), nrow=3, ncol=3)
C_COM<-(q1*C1h)+(q2*C2c)
C_COM
R0_NI<-C_COM/gamma
R0_NI<-round(R0_NI,2)
R0_NI

dslnex_NI <- function(x) {
  y <- numeric(3)
  y[1] <- R0_NI[1]*x[1]+ R0_NI[4]*x[2]+R0_NI[7]*(1-x[1]-x[2])-x[3]*x[1]
  y[2] <- R0_NI[2]*x[1]+ R0_NI[5]*x[2]+R0_NI[8]*(1-x[1]-x[2])-x[3]*x[2]
  y[3] <- R0_NI[3]*x[1]+ R0_NI[6]*x[2]+R0_NI[9]*(1-x[1]-x[2])-x[3]*(1-x[1]-x[2])
  y
}
xstart <- c(0.1,0.2,1)
fstart <- dslnex(xstart)
xstart
fstart

nleqslv(xstart, dslnex_NI, control=list(btol=.01))

# Supp Figure 1 - Household Size distribution for Census data
Census<-read.csv("/Users/tvino/Documents/PhD/Analysis/ABC_Household_Analysis/PeerJ/Census_2011_Comparison.csv",header=T)
View(Census)
ggplot(Census, aes(x = HH_Size, y = Percentage)) +
  geom_bar(stat='identity',fill="#377eb8")+ 
  facet_grid(. ~Rem_urb )+
  scale_colour_manual(values = c("red"))+ 
  theme_bw(base_size = 17)+
  theme(panel.grid.major = element_blank(),panel.grid.minor = element_blank())+
  labs(list( x = "Household Size", y = "Percentage"))

# Supp Figure 2 - Contact matrices for each shire
